# Supplementary material for: Network Pharmacology and Experiment Verification-Based Strategy for Exploring the Mechanisms of Shuqing Granule in the Treatment of COVID-19
Source: Pharmaceuticals (Basel). 2025 Aug 18;18(8):1216. doi: 10.3390/ph18081216 (PMC12389595; doi:10.3390/ph18081216)
Supplement: Supplementary file 1 [file pharmaceuticals-18-01216-s001.zip]

Archive with 1 entries (1 files):
- pharmaceuticals-3780339-supplementary.pdf
